# Supplementary material for: Gallbladder Carcinoma in a Eurasian Otter (Lutra lutra)
Source: Animals (Basel). 2025 Aug 24;15(17):2484. doi: 10.3390/ani15172484 (PMC12427233; doi:10.3390/ani15172484)
Supplement: Supplementary file 1 [file animals-15-02484-s001.zip]

Archive with 1 entries (1 files):
- animals-3760411-supplementary.pdf
